# Supplementary material for: Comparative efficiency research (COMER): meta-analysis of cost-effectiveness studies
Source: BMC Med Res Methodol. 2014 Dec 22;14:139. doi: 10.1186/1471-2288-14-139 (PMC4292992; doi:10.1186/1471-2288-14-139)
Supplement: Supplementary file 4 — Additional file 4: Comparative efficiency research (COMER) template. (XLSX 17 KB) [file 12874_2014_1149_MOESM4_ESM.xlsx]

## Sheet: COMER
	COMPARATIVE EFFICIENCY RESEARCH (COMER) TEMPLATE
	Instructions: Include your data in yellow cells. To include or eliminate rows, we recommend working in the penultimate file to preserve the integrity of the formulae.
	Threshold		30000
	Significance level		0.05
			ALTERNATIVE 1		ALTERNATIVE 2		ICER	INB	Var(INB)	1/Var(INB)	Weight	P(INB<0)	INB Confidence Interval		Error Bars
	Id	Study	COST	EFFECT	COST	EFFECT							Lower	Upper	Negative	Positive
	1	Crespo et al. 2012	745	0.73	1490	0.77	18625	455	54146	1.84686e-05	0.0492287	0.0252699	-1.06976	911.07	456.07	456.07
	2	Monleon et al. 2008	397	0.76	795	0.81	7960	1102	9524	0.000104998	0.279876	7.18423e-30	910.725	1293.27	191.275	191.275
	3	Diaz et al. 2010	560	0.75	1119	0.8	11180	941	23923	4.18008e-05	0.111422	5.86482e-10	637.851	1244.15	303.149	303.149
	4	Rios et al. 2010	713	0.75	1426	0.8	14260	787	148209	6.74723e-06	0.017985	0.0204636	32.4546	1541.55	754.545	754.545
	5	Crespo et al. 2014	741	0.77	1481	0.83	12333.3	1060	7625	0.000131148	0.349579	3.27776e-34	888.854	1231.15	171.146	171.146
	6	Monleon et al. 2009	557	0.74	1114	0.79	11140	943	28923	3.45746e-05	0.0921599	1.47101e-08	609.674	1276.33	333.326	333.326
	7	Diaz et al. 2012	682	0.75	1364	0.8	13640	818	41232	2.4253e-05	0.0646473	2.8075e-05	420.016	1215.98	397.984	397.984
	8	Rios et al. 2011	570	0.74	1139	0.79	11380	931	75936	1.3169e-05	0.0351024	0.000364393	390.903	1471.1	540.097	540.097
	9	TINB	597.475	0.757533	1194.73	0.810537	11268.3	992.847	2665.54	-	1	1.02898e-82	891.656	1094.04	101.191	101.191
		TINB	993 (892;1094)
